# Supplementary material for: Design and Simulation of a Simple-Structure and High-Performance Plasmonic Polarization Filter Based on Gold Layers Deposited on Photonic Crystal Fiber
Source: Micromachines (Basel). 2025 Sep 26;16(10):1088. doi: 10.3390/mi16101088 (PMC12565939; doi:10.3390/mi16101088)
Supplement: Supplementary file 1 [file micromachines-16-01088-s001.zip]

Archive with 1 entries (1 files):
- micromachines-3867120-supplementary.pdf
